# Supplementary material for: Streptococcus pyogenes can support or inhibit growth of Haemophilus influenzae by supplying or restricting extracellular NAD+
Source: PLoS One. 2022 Sep 28;17(9):e0270697. doi: 10.1371/journal.pone.0270697 (PMC9518897; doi:10.1371/journal.pone.0270697)
Supplement: S1 Data — (XLSX) [file pone.0270697.s001.xlsx]

## Sheet: Sheet1
strains	Enterococcus faecalis			Bacillus cereus			Burkholderia ambifaria			Serratia proteamaculans			Francisella novicida			Klebsiella pneumoniae			Staphylococcus haemolyticus			Citrobacter freundii			Enterococcus faecium			Serratia marcescens			Staphylococcus aureus			Pseudomonas aeruginosa			Micrococcus luteus			Lactococcus lactis			Enterococcus faecalis V583			streptococcus mutans			Streptococcus salivarius
	repeat1	repeat2	repeat3	repeat1	repeat2	repeat3	repeat1	repeat2	repeat3	repeat1	repeat2	repeat3	repeat1	repeat2	repeat3	repeat1	repeat2	repeat3	repeat1	repeat2	repeat3	repeat1	repeat2	repeat3	repeat1	repeat2	repeat3	repeat1	repeat2	repeat3	repeat1	repeat2	repeat3	repeat1	repeat2	repeat3	repeat1	repeat2	repeat3	repeat1	repeat2	repeat3	repeat1	repeat2	repeat3	repeat1	repeat2	repeat3	repeat1
Adj conc	6584.07	5973.93	6274.45	760.401	698.932	758.125	174.847	883.34	762.222	19.5792	48.7203	1.82137	721.698	846.914	837.807	0	0	1	45.9884	51.4523	43.7117	0	1	0	5372.89	6383.73	5400.22	2.2766	5.00861	4.09797	21.8558	163.919	19.1239	76.4954	65.5676	80.5934	368.818	77.4062	216.282	2190.14	2262.99	1912.39	7132.54	8642.06	7605.8	70.8133	69.9146	31.2609	5.77238
Ave	6277.48			739.152			606.803			23.3736			802.14			0.5			47.0508			0.333333			5718.95			3.79439			68.2995			74.2188			220.835			2121.84			7793.47			57.3296			4.74728
Stdev	305.082			34.8508			378.955			23.6786			69.8131			0.57735			3.97817			0.57735			575.88			1.39107			82.82			7.76731			145.759			185.012			772.061			22.5807			1.95576
	Enterococcus faecalis	Enterococcus faecium	Lactococcus lactis	Micrococcus luteus	Staphylococcus aureus	Staphylococcus epidermidis	Staphylococcus haemolyticus	Burkholderia ambifaria	Citrobacter freundii	Escherichia coli	Francisella novicida	Klebsiella pneumoniae	Pseudomonas aeruginosa	Serratia marcescens	Serratia proteamaculans	Enterococcus faecalis V583	Enterococcus faecium	Lactococcus lactis	Bacillus cereus	Staphylococcus aureus	Staphylococcus epidermidis	Staphylococcus haemolyticus	Bacillus cereus	Listeria monocytogenes	Micrococcus luteus	Burkholderia ambifaria	Citrobacter freundii	Escherichia coli	Francisella novicida	Klebsiella pneumoniae	Pseudomonas aeruginosa	Serratia marcescens	Serratia proteamaculans	Streptococcus agalactiae	Streptococcus equi	Streptococcus pasteuri	streptococcus mutans	Streptococcus salivarius	Streptococcus mitis	Streptococcus pneumoniae	GAS2221	GASSF370
Ave	6277.48	5718.95	2121.84	220.835	68.2995	358.533	47.0508	606.803	0	1.61193	802.14	0	74.2188	3.79439	23.3736	7793	5718.95	2121.84	739.152	68.2995	358.533	47.0508	739.152	893	220.835	606.803	0	1.61193	802.14	0	74.2188	3.79439	23.3736	728	192.566	1306.77	57	4.7	1756	3288.33	1.31977	1233.87
stdev	305.082	575.88	185.012	145.759	82.82	44.5721	3.97817	378.955	1.05159	7.87693	69.8131	2.08659	7.76731	1.39107	23.6786	772	575.88	185.012	34.8508	82.82	44.5721	3.97817	34.8508	44	145.759	378.955	1.05159	3	69.8131	2.08659	7.76731	1.39107	23.6786	159	58.3307	48.4894	22	2	264	293.851	2.28592	237.682
[truncated: 29 more columns]
