# Supplementary material for: Streptococcus pyogenes can support or inhibit growth of Haemophilus influenzae by supplying or restricting extracellular NAD+
Source: PLoS One. 2022 Sep 28;17(9):e0270697. doi: 10.1371/journal.pone.0270697 (PMC9518897; doi:10.1371/journal.pone.0270697)
Supplement: S2 Data — (XLSX) [file pone.0270697.s002.xlsx]

## Sheet: Sheet1
Absorbance
	Time	Rep 1	Rep 2	Rep 3	Ave	Stdev
854 Absorbance	2	0.73	0.77	0.69	0.73	0.04
	4	1.6	1.6	1.76	1.65333	0.092376
	22	1.56	1.64	1.6	1.6	0.04
854Δnga Absorbance	2	0.5	0.55	0.51	0.52	0.0264575
	4	1.36	1.32	1.28	1.32	0.04
	22	1.64	1.6	1.64	1.62667	0.023094
[NAD]
	854 [NAD]			854Δnga [NAD]
	2	4	22	2	4	22
Ave	0.284902	0.0497465	0.567114	153.75	498.541	1084.23
Stdev	0.724045	0.666797	0.71017	18.1636	33.4436	45.2705
[NAD]/Absorbance
	854			854Δnga
	2	4	22	2	4	22
Ave	0.379337	0.0399479	0.351751	296.861	378.349	666.728
Stdev	1.00371	0.406599	0.436077	45.9223	35.2577	32.6432

## Sheet: Sheet2
	854									854Δnga
	2	2	2	4	4	4	22	22	22	2	2	2	4	4	4	22	22	22
	77.239	36.045	41.194	41.194	66.941	41.194	46.344	66.941	41.194	2193.6	1601.43	1853.74	5489.14	6235.78	6153.4	12260.4	13738.3	13681.7
	56.642	46.344	41.194	51.493	36.045	36.045	46.344	61.791	66.941	2049.42	1812.55	1812.55	5473.69	6539.59	6534.44	12713.6	13264.6	14016.4
	56.642	72.09	56.642	87.538	41.194	56.642	82.389	66.941	36.045	2281.13	2028.82	1652.92	5973.17	6292.43	6343.92	12852.6	13460.2	13171.9
Ave	63.5077	51.493	46.3433	60.075	48.06	44.627	58.359	65.2243	48.06	2174.72	1814.27	1773.07	5645.33	6355.94	6343.92	12608.9	13487.7	13623.3
Adj ave	13.1922	1.1775	-3.97217	9.7595	-2.2555	-5.6885	8.0435	14.9088	-2.2555	2124.4	1763.95	1722.76	5595.02	6305.62	6293.6	12558.6	13437.4	13573
Conc	1.08444	0.0967941	-0.326524	0.802261	-0.185409	-0.467612	0.6612	1.22555	-0.185409	174.632	145.002	141.616	459.928	518.341	517.353	1032.35	1104.59	1115.74
Absorbance	0.73	0.77	0.69	1.6	1.6	1.76	1.56	1.64	1.6	0.5	0.55	0.51	1.36	1.32	1.28	1.64	1.6	1.64
[NAD]/absorbance	1.48553	0.125707	-0.473223	0.501413	-0.115881	-0.265689	0.423846	0.747287	-0.115881	349.264	263.64	277.678	338.182	392.683	404.182	629.483	690.371	680.329
	[NAD]	0	50	100	200	300	nM		[NAD]
	Ave	50.3155	546.764	1284.73	2572.81	3652.92				854			854Δnga
	Adj ave	0	496.449	1234.41	2522.5	3602.61				2	4	22	2	4	22
									Ave	0.284902	0.0497465	0.567114	153.75	498.541	1084.23
									Stdev	0.724045	0.666797	0.71017	18.1636	33.4436	45.2705
									[NAD]/absorbance
										854			854Δnga
										2	4	22	2	4	22
									Ave	0.379337	0.0399479	0.351751	296.861	378.349	666.728
									Stdev	1.00371	0.406599	0.436077	45.9223	35.2577	32.6432
