# Supplementary material for: Streptococcus pyogenes can support or inhibit growth of Haemophilus influenzae by supplying or restricting extracellular NAD+
Source: PLoS One. 2022 Sep 28;17(9):e0270697. doi: 10.1371/journal.pone.0270697 (PMC9518897; doi:10.1371/journal.pone.0270697)
Supplement: S3 Data — (XLSX) [file pone.0270697.s003.xlsx]

## Sheet: Sheet1
			Growth mm
			Rep 1	Rep 2	Rep 3	Ave	Stdev				Growth (mm)
		2221	0	0	0	0	0			2221	0 ± 0
		SF370	15	12	13	13.3333	1.52753			854	0 ± 0
		854	0	0	0	0	0			NZ131	0 ± 0
		854Δnga	9	10	11	10	1			10394	0 ± 0
		NZ131	0	0	0	0	0			Vaughn	1 ± 1
		10394	0	0	0	0	0			Manfredo	1 ± 1
		8232	9	13	11	11	2			854Δnga	10 ± 1
		Vaughn	2	0	0	0.666667	1.1547			Alab49	10 ± 3
		Manfredo	2	0	0	0.666667	1.1547			87-282	11 ± 2
		87-282	8	12	12	10.6667	2.3094			8232	11 ± 2
		Alab49	7	12	12	10.3333	2.88675			SF370	13 ± 2
