# Supplementary material for: Streptococcus pyogenes can support or inhibit growth of Haemophilus influenzae by supplying or restricting extracellular NAD+
Source: PLoS One. 2022 Sep 28;17(9):e0270697. doi: 10.1371/journal.pone.0270697 (PMC9518897; doi:10.1371/journal.pone.0270697)
Supplement: S4 Data — (XLSX) [file pone.0270697.s004.xlsx]

## Sheet: Sheet1
Absorbance, 600nm
Time (hrs)	H. influenzae			H. influenzae+NADase
0	0.033	0.035	0.033	0.031	0.028	0.027
1	0.071	0.069	0.065	0.052	0.049	0.044
2	0.115	0.122	0.112	0.071	0.065	0.061
3	0.257	0.26	0.26	0.151	0.144	0.144
4	0.591	0.595	0.596	0.191	0.192	0.189
5	0.91	0.895	0.85	0.211	0.199	0.19
6	1.015	1.015	1.007	0.217	0.216	0.213
