# Supplementary material for: Streptococcus pyogenes can support or inhibit growth of Haemophilus influenzae by supplying or restricting extracellular NAD+
Source: PLoS One. 2022 Sep 28;17(9):e0270697. doi: 10.1371/journal.pone.0270697 (PMC9518897; doi:10.1371/journal.pone.0270697)
Supplement: S5 Data — (ZIP) [file pone.0270697.s005.zip]

Archive with 2 entries (2 files):
- S5B_Data.xlsx
- S5A_Data.xlsx
