# Supplementary material for: Streptococcus pyogenes can support or inhibit growth of Haemophilus influenzae by supplying or restricting extracellular NAD+
Source: PLoS One. 2022 Sep 28;17(9):e0270697. doi: 10.1371/journal.pone.0270697 (PMC9518897; doi:10.1371/journal.pone.0270697)
Supplement: S5 Data — (ZIP) [file pone.0270697.s005.zip › S5B_Data.xlsx]

## Sheet: Sheet1
H. influenzae, CFU/ml
Time (hrs)	H. influenzae			H. influenzae+854WT			H. influenzae+854ngaG330D			H. influenzae+854△nga
0	48000000	80000000	60000000	68000000	70000000	67000000	64000000	80000000	73000000	64000000	85000000	60000000
1	220000000	280000000	210000000	220000000	200000000	230000000	230000000	240000000	210000000	260000000	220000000	180000000
2	700000000	640000000	1400000000	460000000	630000000	310000000	620000000	630000000	410000000	510000000	500000000	470000000
3	1500000000	1900000000	2300000000	450000000	910000000	430000000	1000000000	1300000000	1200000000	1400000000	1200000000	1300000000
