# Supplementary material for: Streptococcus pyogenes can support or inhibit growth of Haemophilus influenzae by supplying or restricting extracellular NAD+
Source: PLoS One. 2022 Sep 28;17(9):e0270697. doi: 10.1371/journal.pone.0270697 (PMC9518897; doi:10.1371/journal.pone.0270697)
Supplement: S5 Data — (ZIP) [file pone.0270697.s005.zip › S5A_Data.xlsx]

## Sheet: Sheet1
H. influenzae, CFU/ml
Time (hrs)	H. influenzae			H. influenzae+854WT			H. influenzae+854ngaG330D			H. influenzae+854△nga
0	28000000	76000000	16000000	24000000	44000000	16000000	36000000	56000000	24000000	56000000	56000000	27000000
1	200000000	180000000	110000000	230000000	150000000	88000000	200000000	240000000	36000000	230000000	270000000	80000000
2	370000000	480000000	140000000	350000000	610000000	100000000	420000000	670000000	200000000	560000000	530000000	180000000
3	400000000	590000000	140000000	350000000	600000000	300000000	730000000	1000000000	600000000	880000000	790000000	650000000
